# Supplementary material for: COVID-19: a new deep learning computer-aided model for classification
Source: PeerJ Comput Sci. 2021 Feb 18;7:e358. doi: 10.7717/peerj-cs.358 (PMC7959596; doi:10.7717/peerj-cs.358)
Supplement: Supplemental Information 1 [file peerj-cs-07-358-s001.zip]

Archive with 3 entries (3 files):
- deeplearning.m
- main.m
- preprocessImage.m
