# Supplementary material for: COVID-19: a new deep learning computer-aided model for classification
Source: PeerJ Comput Sci. 2021 Feb 18;7:e358. doi: 10.7717/peerj-cs.358 (PMC7959596; doi:10.7717/peerj-cs.358)
Supplement: Supplemental Information 1 [file peerj-cs-07-358-s001.zip › deeplearning.m]

%% clear 
clear all;
clc;
%% Init Configuration
rootFolder='C:\Users\Oz\Documents\MATLAB\COVID-19 AbuEllela\dataset\';
orignial = 'COVID-DS';
categories = {'covid', 'Normal'};
ratio = 0.6;
imds = imageDatastore(fullfile(strcat(rootFolder,orignial), categories),'IncludeSubfolders',true,'LabelSource', 'foldernames');
imds.ReadFcn = @(filename)preprocessImage(filename);
%%
labelCount = countEachLabel(imds)
[imdsTrain,imdsValidation] = splitEachLabel(imds,ratio,'randomize');
options = trainingOptions('sgdm', ...
    'MaxEpochs',6, ...
    'ValidationData',imdsValidation, ...
    'ValidationFrequency',2, ...
    'Verbose',true, ...
    'Plots','training-progress');


imageAugmenter = imageDataAugmenter( ...
    'RandRotation',[-20,20], ...
    'RandXTranslation',[-3 3], ...
    'RandYTranslation',[-3 3]);
imageSize = [128 128 1];
augimds = augmentedImageDatastore(imageSize,imdsTrain,'DataAugmentation',imageAugmenter);


AugOptions = trainingOptions('sgdm', ...
    'LearnRateSchedule','piecewise', ...
    'LearnRateDropFactor',0.2, ...
    'LearnRateDropPeriod',5, ...
    'MaxEpochs',20, ...
    'MiniBatchSize',32, ...
    'Shuffle','every-epoch', ...
    'Plots','training-progress', ...
    'Verbose',true, ...
    'ValidationData',imdsValidation,...
    'ValidationFrequency',2, ...
    'ValidationPatience',Inf);
%% 
layers = [
    imageInputLayer([128 128 1])
    
    convolution2dLayer(5,20,'Padding',1)
    batchNormalizationLayer
    reluLayer
    
    maxPooling2dLayer([3 2],'Stride',2)
    
    convolution2dLayer(3,32,'Padding',1)
    batchNormalizationLayer
    reluLayer
    
    maxPooling2dLayer(4,'Stride',2)
    
    convolution2dLayer(7,64,'Padding',1)
    batchNormalizationLayer
    reluLayer
    
    maxPooling2dLayer(2,'Stride',2)
    
    convolution2dLayer(3,128,'Padding',1)
    batchNormalizationLayer
    reluLayer
    
    fullyConnectedLayer(2)
    softmaxLayer
    classificationLayer];
%%
covidNET = trainNetwork(imdsTrain,layers,AugOptions);
%%
YPred = classify(covidNET,imdsValidation);
YValidation = imdsValidation.Labels;

plotconfusion(YValidation,YPred);

accuracy = sum(YPred == YValidation)/numel(YValidation)
