# Supplementary material for: COVID-19: a new deep learning computer-aided model for classification
Source: PeerJ Comput Sci. 2021 Feb 18;7:e358. doi: 10.7717/peerj-cs.358 (PMC7959596; doi:10.7717/peerj-cs.358)
Supplement: Supplemental Information 1 [file peerj-cs-07-358-s001.zip › main.m]

%openExample('nnet/TrainABasicConvolutionalNeuralNetworkForClassificationExample')

%% clear 
clear all;
clc;
%% Init Configuration
addpath('Segmentation');
addpath('FeatureExtraction');
addpath('Classification');
rootFolder='D:/COVID-19 AbuEllela/dataset/';
orignial = 'ORIGIN';
roi = 'SEGMNT';
categories = {'covid', 'Normal'};
ratio = 0.8;
%% segmentation 
LungROIExtraction(rootFolder,orignial,roi,categories);
%% Feature Extraction
[ trainingSet, testSet,trainingFeatures, testFeatures] = LungFeatureExtraction(strcat(rootFolder,orignial),categories,ratio);
%% Perform Data Acquision 
tic
F = [trainingFeatures;testFeatures];
C = [grp2idx(trainingSet.Labels);grp2idx(testSet.Labels)];
Data = [F C];
AData = Data;% [Data;Data;Data];
data = AData(:,1:end-1);
class = AData(:,end);
[ train,test] = generatedata(ratio, data,class);
toc
%% Classification training SVM using Original dataset
tic
[ classifier, trainAccuracy, testAccuracy, conf ] = classificationPhase(  train.x,train.t,test.x,test.t );
toc
