# Supplementary material for: COVID-19: a new deep learning computer-aided model for classification
Source: PeerJ Comput Sci. 2021 Feb 18;7:e358. doi: 10.7717/peerj-cs.358 (PMC7959596; doi:10.7717/peerj-cs.358)
Supplement: Supplemental Information 1 [file peerj-cs-07-358-s001.zip › preprocessImage.m]

 function Iout = preprocessImage(filename)
                
        I = imread(filename);
        
        if size(I,3)==3
            I = rgb2gray(I);
        end
        
        % Resize the image as required for processing 
        Iout = imresize(I, [128 128]); 
 end
